# Supplementary material for: Identification of Two Distinct Immune Subtypes in Hepatitis B Virus (HBV)-Associated Hepatocellular Carcinoma (HCC)
Source: Cancers (Basel). 2024 Mar 30;16(7):1370. doi: 10.3390/cancers16071370 (PMC11011136; doi:10.3390/cancers16071370)
Supplement: Supplementary file 1 [file cancers-16-01370-s001.zip]

Archive with 1 entries (1 files):
- cancers-2857282-supplementary.pdf
